# Supplementary material for: Standardization to Characterize the Complexity of Vessel Network Using the Aortic Ring Model
Source: Int J Mol Sci. 2024 Dec 31;26(1):291. doi: 10.3390/ijms26010291 (PMC11719671; doi:10.3390/ijms26010291)
Supplement: Supplementary file 1 [file ijms-26-00291-s001.zip]

Archive with 1 entries (1 files):
- ijms-3340625-supplementary.pdf
